# Supplementary material for: Ploidy inference from single-cell data: application to human and mouse cell atlases
Source: Genetics. 2024 Apr 23;227(2):iyae061. doi: 10.1093/genetics/iyae061 (PMC11151930; doi:10.1093/genetics/iyae061)
Supplement: iyae061_Supplementary_Data [file iyae061_supplementary_data.zip]

Archive with 4 entries (4 files):
- Supplementary_Figure_S1_GENETICS-2024-306952.pdf
- Supplementary_Table_S1_GENETICS-2024-306952.xlsx
- Supplementary_Table_S2_GENETICS-2024-306952.xlsx
- Supplementary_Table_S3_GENETICS-2024-306952.xlsx
