# Supplementary material for: Ploidy inference from single-cell data: application to human and mouse cell atlases
Source: Genetics. 2024 Apr 23;227(2):iyae061. doi: 10.1093/genetics/iyae061 (PMC11151930; doi:10.1093/genetics/iyae061)
Supplement: iyae061_Supplementary_Data [file iyae061_supplementary_data.zip › Supplementary_Table_S1_GENETICS-2024-306952.xlsx]

## Sheet: Table S1
Table S1. Proportion of polyploids in mouse and human cell atlases
organ_group	organ	CL_name	CL_ID	cell atlas	Z	P-value	prop	propminusSE	propplusSE	baseline	threshold
ectoderm-derived	adrenal medulla	Schwann cell	CL_0002573	human fetus	8.93288	2.07528e-19	0.323533	0.23652	0.424749	0.00978682	0.25
ectoderm-derived	adrenal medulla	chromaffin cell	CL_0000166	human fetus	8.26099	7.22317e-17	0.183951	0.133734	0.247635	0.00978682	0.25
ectoderm-derived	adrenal medulla	neuroblast (sensu Vertebrata)	CL_0000031	human fetus	5.81666	3.00169e-09	0.127321	0.0841176	0.188154	0.00978682	0.25
ectoderm-derived	eye	epithelial cell	CL_0000066	mouse embryo	4.28309	9.21572e-06	0.247862	0.203953	0.29769	0.100814	0.25
ectoderm-derived	eye	neuron	CL_0000540	mouse embryo	-2.46164	0.993085	0.0547491	0.0424115	0.0704118	0.100814	0.25
ectoderm-derived	eye	photoreceptor cell	CL_0000210	human fetus	-2.63213	0.995757	0.00237634	0.00138535	0.00407333	0.00978682	0.25
ectoderm-derived	eye	retina horizontal cell	CL_0000745	human fetus	-1.14739	0.87439	0.00569799	0.00355104	0.00913107	0.00978682	0.25
ectoderm-derived	eye	retinal cone cell	CL_0000573	mouse embryo	0.502354	0.307709	0.117017	0.0867589	0.156026	0.100814	0.25
ectoderm-derived	eye	retinal ganglion cell	CL_0000740	mouse embryo	-1.18536	0.882062	0.0698448	0.0508223	0.0952725	0.100814	0.25
ectoderm-derived	eye	retinal ganglion cell	CL_0000740	human fetus	-1.83839	0.966997	0.00230061	0.00104369	0.00506357	0.00978682	0.25
ectoderm-derived	eye	retinal pigment epithelial cell	CL_0002586	mouse embryo	6.90767	2.46334e-12	0.400435	0.340291	0.463736	0.100814	0.25
ectoderm-derived	eye	retinal pigment epithelial cell	CL_0002586	human fetus	2.46299	0.00688921	0.0272861	0.0180348	0.0410845	0.00978682	0.25
ectoderm-derived	eye	retinal progenitor cell	CL_0002672	mouse embryo	8.61633	3.45666e-18	0.399161	0.350815	0.449556	0.100814	0.25
ectoderm-derived	eye	retinal progenitor cell	CL_0002672	human fetus	3.51833	0.000217132	0.0344363	0.0241661	0.0488526	0.00978682	0.25
ectoderm-derived	eye	stromal cell	CL_0000499	mouse embryo	3.21505	0.000652116	0.184379	0.153804	0.219455	0.100814	0.25
ectoderm-derived	eye	stromal cell	CL_0000499	human fetus	0.695846	0.243263	0.0140084	0.00836331	0.0233739	0.00978682	0.25
ectoderm-derived	forebrain	GABAergic neuron	CL_0000617	mouse embryo	0.628202	0.264936	0.118072	0.0916878	0.150789	0.100814	0.25
ectoderm-derived	forebrain	GABAergic neuron	CL_0000617	human fetus	-0.610047	0.729085	0.00779454	0.0053627	0.0113166	0.00978682	0.25
ectoderm-derived	forebrain	GABAergic neuron	CL_0000617	adult mouse	3.70491	0.000105734	0.489239	0.398526	0.580665	0.196468	0.5
ectoderm-derived	forebrain	astrocyte	CL_0000127	human fetus	1.14179	0.126771	0.0147362	0.0102982	0.0210462	0.00978682	0.25
ectoderm-derived	forebrain	astrocyte	CL_0000127	adult mouse	-0.55913	0.711964	0.166231	0.121583	0.223112	0.196468	0.5
ectoderm-derived	forebrain	glutamatergic neuron	CL_0000679	mouse embryo	-2.8205	0.997603	0.0471627	0.0357179	0.0620386	0.100814	0.25
ectoderm-derived	forebrain	glutamatergic neuron	CL_0000679	human fetus	-0.253554	0.60008	0.00895433	0.00630209	0.0127085	0.00978682	0.25
ectoderm-derived	forebrain	glutamatergic neuron	CL_0000679	adult mouse	4.40251	5.35038e-06	0.535454	0.447655	0.621109	0.196468	0.5
ectoderm-derived	forebrain	interneuron	CL_0000099	mouse embryo	0.529852	0.298107	0.114898	0.0896231	0.146156	0.100814	0.25
ectoderm-derived	forebrain	interneuron	CL_0000099	adult mouse	3.88508	5.11484e-05	0.50301	0.412509	0.593315	0.196468	0.5
ectoderm-derived	forebrain	neural progenitor cell	CL_0011020	mouse embryo	1.35772	0.0872763	0.138512	0.109757	0.173334	0.100814	0.25
ectoderm-derived	forebrain	neuron	CL_0000540	mouse embryo	-0.749788	0.773309	0.08356	0.0647281	0.107242	0.100814	0.25
ectoderm-derived	forebrain	neuron	CL_0000540	human fetus	2.94384	0.00162084	0.0283902	0.0198184	0.0405163	0.00978682	0.25
ectoderm-derived	forebrain	oligodendrocyte	CL_0000128	adult mouse	-1.54813	0.939204	0.120856	0.0865659	0.166256	0.196468	0.5
ectoderm-derived	forebrain	stromal cell	CL_0000499	mouse embryo	3.13376	0.000862913	0.347604	0.244724	0.466993	0.100814	0.25
ectoderm-derived	hindbrain	GABAergic neuron	CL_0000617	adult mouse	8.03558	4.65671e-16	0.684588	0.623214	0.740133	0.196468	0.5
ectoderm-derived	hindbrain	Purkinje cell	CL_0000121	human fetus	-1.89567	0.970998	0.00279421	0.00143901	0.00541875	0.00978682	0.25
ectoderm-derived	hindbrain	Purkinje cell	CL_0000121	adult mouse	7.02312	1.08487e-12	0.680328	0.609969	0.743335	0.196468	0.5
ectoderm-derived	hindbrain	astrocyte	CL_0000127	human fetus	-1.40405	0.919847	0.00450933	0.0025919	0.0078341	0.00978682	0.25
ectoderm-derived	hindbrain	astrocyte	CL_0000127	adult mouse	2.00437	0.0225151	0.294118	0.242061	0.352168	0.196468	0.5
ectoderm-derived	hindbrain	ependymal cell	CL_0000065	mouse embryo	-1.53831	0.938014	0.0649781	0.048455	0.0866226	0.100814	0.25
ectoderm-derived	hindbrain	granule cell	CL_0000120	human fetus	-1.63649	0.949132	0.00417168	0.00247317	0.00702844	0.00978682	0.25
ectoderm-derived	hindbrain	granule cell	CL_0000120	adult mouse	-3.65333	0.999871	0.0856354	0.0671824	0.108567	0.196468	0.5
ectoderm-derived	hindbrain	hippocampal CA4 neuron	CL_4023061	mouse embryo	-6.4816	1	0.0128358	0.00923955	0.0178068	0.100814	0.25
ectoderm-derived	hindbrain	interneuron	CL_0000099	human fetus	-1.9469	0.974226	0.00126999	0.000443338	0.00363244	0.00978682	0.25
ectoderm-derived	hindbrain	neural progenitor cell	CL_0011020	mouse embryo	-2.8732	0.997968	0.0430223	0.0316725	0.0581949	0.100814	0.25
ectoderm-derived	hindbrain	neuron	CL_0000540	mouse embryo	-2.40797	0.991979	0.0544086	0.0417937	0.0705509	0.100814	0.25
ectoderm-derived	hindbrain	oligodendrocyte	CL_0000128	adult mouse	0	1	0.168	0.168	0.168	0.196468	0.5
ectoderm-derived	hindbrain	stromal cell	CL_0000499	mouse embryo	2.25281	0.0121355	0.232865	0.16324	0.320803	0.100814	0.25
ectoderm-derived	mammary	duct epithelial cell	CL_0000068	adult human	4.99862	2.88713e-07	0.18973	0.0984088	0.334366	0.00513241	0.25
ectoderm-derived	mammary	epithelial cell	CL_0000066	adult human	3.65495	0.000128615	0.0775841	0.0377109	0.152917	0.00513241	0.25
ectoderm-derived	mammary	fibroblast	CL_0000057	adult human	-0.0723191	0.528826	0.00476247	0.0016892	0.0133523	0.00513241	0.25
ectoderm-derived	midbrain	Purkinje cell	CL_0000121	mouse embryo	-4.24914	0.999989	0.0317621	0.0239759	0.0419681	0.100814	0.25
ectoderm-derived	midbrain	ependymal cell	CL_0000065	mouse embryo	-1.52336	0.936166	0.0645022	0.0477193	0.0866505	0.100814	0.25
ectoderm-derived	midbrain	interneuron	CL_0000099	mouse embryo	-4.19301	0.999986	0.00744863	0.00392232	0.0141003	0.100814	0.25
ectoderm-derived	midbrain	neural progenitor cell	CL_0011020	mouse embryo	1.07321	0.141588	0.133682	0.102807	0.17205	0.100814	0.25
ectoderm-derived	midbrain	neuron	CL_0000540	mouse embryo	-1.16511	0.878012	0.0752977	0.0582764	0.0967797	0.100814	0.25
ectoderm-derived	midbrain	stromal cell	CL_0000499	mouse embryo	1.54993	0.0605786	0.175862	0.123482	0.24427	0.100814	0.25
ectoderm-derived	nerve tibial	fibroblast	CL_0000057	adult human	-0.67419	0.749905	0.00354492	0.00204574	0.006136	0.00513241	0.25
ectoderm-derived	nerve tibial	stromal cell	CL_0000499	adult human	1.88997	0.0293812	0.0138469	0.00819877	0.0232946	0.00513241	0.25
ectoderm-derived	skin	epidermal cell	CL_0000362	adult human	2.10357	0.0177082	0.0132833	0.00846056	0.0207974	0.00513241	0.25
ectoderm-derived	skin	fibroblast	CL_0000057	adult human	-1.36159	0.913336	0.00250213	0.0014749	0.00424176	0.00513241	0.25
ectoderm-derived	skin	keratinocyte	CL_0000312	adult human	-1.17976	0.880951	0.00285296	0.0017329	0.00469358	0.00513241	0.25
ectoderm-derived	skin	melanocyte	CL_0000148	adult human	-0.505226	0.6933	0.00343163	0.00154465	0.00760625	0.00513241	0.25
ectoderm-derived	skin	myoepithelial cell	CL_0000185	adult human	-0.141236	0.556158	0.00441368	0.00151334	0.0128013	0.00513241	0.25
ectoderm-derived	spinal cord	ependymal cell	CL_0000065	mouse embryo	-1.41713	0.921778	0.0623624	0.0439866	0.0877105	0.100814	0.25
ectoderm-derived	spinal cord	neural crest cell	CL_0011012	mouse embryo	1.93164	0.0267018	0.154627	0.124319	0.190713	0.100814	0.25
ectoderm-derived	spinal cord	neural progenitor cell	CL_0011020	mouse embryo	8.18023	1.41651e-16	0.569252	0.494305	0.641155	0.100814	0.25
ectoderm-derived	spinal cord	neuron	CL_0000540	mouse embryo	-2.22446	0.986941	0.0629506	0.0506598	0.0779783	0.100814	0.25
ectoderm-derived	spinal cord	radial glial cell	CL_0000681	mouse embryo	0.710276	0.238766	0.12064	0.0935929	0.154174	0.100814	0.25
ectoderm-derived	spinal cord	sensory neuron	CL_0000101	mouse embryo	-6.28849	1	0.00870026	0.00581917	0.0129892	0.100814	0.25
ectoderm-derived	spinal cord	stromal cell	CL_0000499	mouse embryo	1.3031	0.0962709	0.145094	0.109899	0.189164	0.100814	0.25
ectoderm-derived	whole brain	GABAergic neuron	CL_0000617	adult mouse	4.00612	3.08616e-05	0.497735	0.411349	0.584256	0.196468	0.5
ectoderm-derived	whole brain	Purkinje cell	CL_0000121	adult mouse	4.44514	4.39183e-06	0.566763	0.472864	0.656099	0.196468	0.5
ectoderm-derived	whole brain	astrocyte	CL_0000127	adult mouse	2.6856	0.00362001	0.386114	0.306721	0.472065	0.196468	0.5
ectoderm-derived	whole brain	glutamatergic neuron	CL_0000679	adult mouse	4.10272	2.04164e-05	0.50585	0.419308	0.592044	0.196468	0.5
ectoderm-derived	whole brain	granule cell	CL_0000120	adult mouse	-1.82003	0.965623	0.114984	0.0840751	0.155329	0.196468	0.5
ectoderm-derived	whole brain	interneuron	CL_0000099	adult mouse	3.26505	0.000547227	0.460247	0.367737	0.555579	0.196468	0.5
ectoderm-derived	whole brain	oligodendrocyte	CL_0000128	adult mouse	1.44506	0.0742203	0.288573	0.222247	0.365394	0.196468	0.5
endoderm-derived	esophagus	epithelial cell	CL_0000066	adult human	5.06428	2.0497e-07	0.0217518	0.0163901	0.028816	0.00513241	0.25
endoderm-derived	esophagus	fibroblast	CL_0000057	adult human	0.801384	0.211455	0.00644609	0.00485034	0.00856232	0.00513241	0.25
endoderm-derived	esophagus	goblet cell	CL_0000160	adult human	2.77398	0.00276874	0.0131827	0.00939096	0.0184768	0.00513241	0.25
endoderm-derived	esophagus	keratinocyte	CL_0000312	adult human	3.63828	0.00013723	0.0252467	0.016351	0.0387912	0.00513241	0.25
endoderm-derived	intestine	enterocyte	CL_0000584	mouse embryo	8.54599	6.37207e-18	0.328127	0.291345	0.367146	0.100814	0.25
endoderm-derived	intestine	enterocyte	CL_0000584	adult mouse	2.6615	0.00388969	0.383717	0.304703	0.469388	0.196468	0.5
endoderm-derived	intestine	enterocyte	CL_0000584	adult human	4.68782	1.38066e-06	0.021127	0.0156556	0.0284553	0.00513241	0.25
endoderm-derived	intestine	epithelial cell	CL_0000066	mouse embryo	8.0864	3.07282e-16	0.323444	0.285502	0.36386	0.100814	0.25
endoderm-derived	intestine	epithelial cell	CL_0000066	human fetus	8.16428	1.61683e-16	0.132414	0.0984085	0.175878	0.00978682	0.25
endoderm-derived	intestine	epithelial cell	CL_0000066	adult human	3.13595	0.000856492	0.0132197	0.00978526	0.017838	0.00513241	0.25
endoderm-derived	intestine	fibroblast	CL_0000057	adult human	-1.16958	0.878915	0.00361116	0.0026727	0.00487753	0.00513241	0.25
endoderm-derived	intestine	goblet cell	CL_0000160	adult human	3.96606	3.65354e-05	0.0173936	0.0128057	0.023586	0.00513241	0.25
endoderm-derived	intestine	intestinal tuft cell	CL_0019032	adult human	3.04298	0.00117123	0.022024	0.0136855	0.0352616	0.00513241	0.25
endoderm-derived	intestine	paneth cell	CL_0000510	adult human	0.63832	0.261633	0.00744808	0.00415471	0.0133172	0.00513241	0.25
endoderm-derived	intestine	stromal cell	CL_0000499	mouse embryo	8.92059	2.31896e-19	0.328193	0.292896	0.365545	0.100814	0.25
endoderm-derived	intestine	stromal cell	CL_0000499	human fetus	6.54649	2.94525e-11	0.0827319	0.0604522	0.112242	0.00978682	0.25
endoderm-derived	liver	hepatic stellate cell	CL_0000632	human fetus	3.24604	0.000585111	0.0339668	0.0232308	0.0494136	0.00978682	0.25
endoderm-derived	liver	hepatoblast	CL_0005026	mouse embryo	7.94964	9.35269e-16	0.350976	0.30732	0.397278	0.100814	0.25
endoderm-derived	liver	hepatoblast	CL_0005026	human fetus	9.46774	1.42975e-21	0.185827	0.140764	0.241265	0.00978682	0.25
endoderm-derived	liver	hepatocyte	CL_0000182	adult mouse	10.0041	7.30733e-24	0.91345	0.878698	0.938937	0.196468	0.5
endoderm-derived	liver	stromal cell	CL_0000499	mouse embryo	6.5318	3.24919e-11	0.326918	0.279568	0.378079	0.100814	0.25
endoderm-derived	lung	epithelial cell	CL_0000066	mouse embryo	9.22855	1.37163e-20	0.337198	0.301601	0.374743	0.100814	0.25
endoderm-derived	lung	epithelial cell	CL_0000066	human fetus	3.58856	0.000166257	0.0307813	0.0224257	0.042116	0.00978682	0.25
endoderm-derived	lung	epithelial cell	CL_0000066	adult human	1.29662	0.0973812	0.00992372	0.00596957	0.0164537	0.00513241	0.25
endoderm-derived	lung	fibroblast	CL_0000057	adult human	1.82549	0.0339633	0.0114347	0.00737753	0.0176832	0.00513241	0.25
endoderm-derived	lung	stromal cell	CL_0000499	mouse embryo	-0.0197524	0.50788	0.100203	0.073288	0.135557	0.100814	0.25
endoderm-derived	lung	stromal cell	CL_0000499	human fetus	-1.64692	0.950212	0.00574698	0.004156	0.00794215	0.00978682	0.25
endoderm-derived	lung	type I pneumocyte	CL_0002062	adult mouse	2.92481	0.00172334	0.393872	0.317506	0.475802	0.196468	0.5
endoderm-derived	lung	type I pneumocyte	CL_0002062	adult human	0.424584	0.33557	0.00613455	0.00402931	0.00932945	0.00513241	0.25
endoderm-derived	lung	type II pneumocyte	CL_0002063	adult mouse	1.9822	0.0237282	0.337653	0.260294	0.424801	0.196468	0.5
endoderm-derived	lung	type II pneumocyte	CL_0002063	adult human	3.86401	5.57698e-05	0.0177582	0.0129001	0.0244006	0.00513241	0.25
endoderm-derived	pancreas	acinar cell	CL_0000622	mouse embryo	5.47622	2.17253e-08	0.232752	0.201878	0.26677	0.100814	0.25
endoderm-derived	pancreas	acinar cell	CL_0000622	human fetus	-0.412139	0.659881	0.00820232	0.00533814	0.0125838	0.00978682	0.25
endoderm-derived	pancreas	acinar cell	CL_0000622	adult human	4.74138	1.06136e-06	0.021584	0.0159779	0.029099	0.00513241	0.25
endoderm-derived	pancreas	duct epithelial cell	CL_0000068	mouse embryo	4.23644	1.13544e-05	0.19185	0.16588	0.220809	0.100814	0.25
endoderm-derived	pancreas	duct epithelial cell	CL_0000068	human fetus	4.13808	1.7511e-05	0.0526659	0.0353293	0.0778236	0.00978682	0.25
endoderm-derived	pancreas	duct epithelial cell	CL_0000068	adult human	1.9008	0.028664	0.00949347	0.00687144	0.0131028	0.00513241	0.25
endoderm-derived	pancreas	fibroblast	CL_0000057	adult human	-2.5749	0.994986	0.00173876	0.0011412	0.00264838	0.00513241	0.25
endoderm-derived	pancreas	pancreatic endocrine cell	CL_0008024	mouse embryo	4.91084	4.53445e-07	0.214998	0.185892	0.247278	0.100814	0.25
endoderm-derived	pancreas	pancreatic endocrine cell	CL_0008024	human fetus	3.22164	0.000637286	0.0374491	0.0247966	0.0561857	0.00978682	0.25
endoderm-derived	pancreas	pancreatic endocrine cell	CL_0008024	adult human	4.11316	1.95143e-05	0.0195266	0.0141378	0.0269132	0.00513241	0.25
endoderm-derived	pancreas	stromal cell	CL_0000499	mouse embryo	6.08421	5.85326e-10	0.238507	0.209204	0.270511	0.100814	0.25
endoderm-derived	pancreas	stromal cell	CL_0000499	human fetus	1.47822	0.0696739	0.0184575	0.0120236	0.028236	0.00978682	0.25
endoderm-derived	stomach	epithelial cell	CL_0000066	mouse embryo	3.23323	0.000612001	0.16428	0.141804	0.189531	0.100814	0.25
endoderm-derived	stomach	epithelial cell	CL_0000066	human fetus	4.89316	4.96136e-07	0.0704188	0.0475847	0.103025	0.00978682	0.25
endoderm-derived	stomach	epithelial cell	CL_0000066	adult human	4.42685	4.78099e-06	0.0211912	0.015417	0.0290642	0.00513241	0.25
endoderm-derived	stomach	fibroblast	CL_0000057	adult human	0	1	0.00462534	0.00462534	0.00462534	0.00513241	0.25
endoderm-derived	stomach	glandular cell of stomach	CL_0002659	human fetus	2.09259	0.0181929	0.0238634	0.0156112	0.0363168	0.00978682	0.25
endoderm-derived	stomach	glandular cell of stomach	CL_0002659	adult human	4.04566	2.60881e-05	0.0140946	0.0109901	0.01806	0.00513241	0.25
endoderm-derived	stomach	goblet cell	CL_0000160	human fetus	1.38548	0.0829533	0.0171187	0.0114387	0.0255462	0.00978682	0.25
endoderm-derived	stomach	stromal cell	CL_0000499	mouse embryo	4.99454	2.94874e-07	0.208512	0.181686	0.238145	0.100814	0.25
endoderm-derived	stomach	stromal cell	CL_0000499	human fetus	1.61962	0.052657	0.0193918	0.0127229	0.029452	0.00978682	0.25
endoderm-derived	thymus	epithelial cell	CL_0000066	human fetus	3.53034	0.000207511	0.0433925	0.0286167	0.0652848	0.00978682	0.25
endoderm-derived	thymus	thymocyte	CL_0000893	human fetus	6.28677	1.62067e-10	0.0852987	0.0612578	0.117593	0.00978682	0.25
endoderm-derived	thyroid	fibroblast	CL_0000057	adult human	0.827252	0.204047	0.0076274	0.00472436	0.0122923	0.00513241	0.25
endoderm-derived	thyroid	thyroid follicular cell	CL_0002258	adult human	2.4146	0.00787628	0.0136471	0.0091115	0.0203939	0.00513241	0.25
mesoderm-derived	adipose	adipocyte	CL_0000136	adult human	4.92545	4.20827e-07	0.0436174	0.028466	0.0662832	0.00513241	0.25
mesoderm-derived	adipose	fibroblast	CL_0000057	adult human	4.30621	8.30387e-06	0.033436	0.0217529	0.0510664	0.00513241	0.25
mesoderm-derived	adrenal cortex	cortical cell of adrenal gland	CL_0002097	human fetus	5.67703	6.85286e-09	0.0736962	0.0522212	0.103042	0.00978682	0.25
mesoderm-derived	adrenal cortex	stromal cell	CL_0000499	human fetus	10.6608	7.7655e-27	0.341874	0.263746	0.429641	0.00978682	0.25
mesoderm-derived	artery	fibroblast	CL_0000057	adult human	0.104205	0.458503	0.00530278	0.00387543	0.00725199	0.00513241	0.25
mesoderm-derived	gonad female	Sertoli cell	CL_0000216	mouse embryo	3.66818	0.000122144	0.215888	0.177305	0.260211	0.100814	0.25
mesoderm-derived	gonad female	fibroblast	CL_0000057	adult human	0	0.5	0.00513241	0.00333833	0.00788304	0.00513241	0.25
mesoderm-derived	gonad female	granulosa cell	CL_0000501	mouse embryo	1.93583	0.0264444	0.133291	0.115533	0.153306	0.100814	0.25
mesoderm-derived	gonad female	stromal cell	CL_0000499	mouse embryo	0.117636	0.453178	0.102668	0.0878365	0.119675	0.100814	0.25
mesoderm-derived	gonad female	stromal cell	CL_0000499	adult human	2.56794	0.0051152	0.0171763	0.01075	0.027338	0.00513241	0.25
mesoderm-derived	gonad male	Leydig cell	CL_0000178	mouse embryo	-1.97865	0.976072	0.0615174	0.0475975	0.0791698	0.100814	0.25
mesoderm-derived	gonad male	Sertoli cell	CL_0000216	mouse embryo	-3.7955	0.999926	0.0507094	0.0420902	0.0609813	0.100814	0.25
mesoderm-derived	gonad male	granulosa cell	CL_0000501	mouse embryo	5.57481	1.239e-08	0.245368	0.211741	0.282422	0.100814	0.25
mesoderm-derived	gonad male	stromal cell	CL_0000499	mouse embryo	0.401274	0.344109	0.107006	0.0921675	0.123908	0.100814	0.25
mesoderm-derived	heart	endocardial cell	CL_0002350	human fetus	4.58532	2.26646e-06	0.044182	0.0319634	0.0607782	0.00978682	0.25
mesoderm-derived	heart	endocardial cell	CL_0002350	adult human	2.61921	0.00440669	0.013235	0.00922695	0.0189509	0.00513241	0.25
mesoderm-derived	heart	fibroblast	CL_0000057	human fetus	8.08045	3.22646e-16	0.137421	0.101477	0.183496	0.00978682	0.25
mesoderm-derived	heart	fibroblast	CL_0000057	adult human	-1.0353	0.849736	0.0037097	0.00271018	0.00507596	0.00513241	0.25
mesoderm-derived	heart	regular cardiac myocyte	CL_0002098	mouse embryo	4.82047	7.16085e-07	0.190429	0.16785	0.21526	0.100814	0.25
mesoderm-derived	heart	regular cardiac myocyte	CL_0002098	human fetus	6.1831	3.14269e-10	0.0694527	0.0510714	0.0937956	0.00978682	0.25
mesoderm-derived	heart	regular cardiac myocyte	CL_0002098	adult mouse	8.29277	5.53204e-17	0.800886	0.741572	0.849352	0.196468	0.5
mesoderm-derived	heart	regular cardiac myocyte	CL_0002098	adult human	5.98441	1.0859e-09	0.0293084	0.0219802	0.0389823	0.00513241	0.25
mesoderm-derived	heart	stromal cell	CL_0000499	mouse embryo	0	1	0.100061	0.100061	0.100061	0.100814	0.25
mesoderm-derived	heart	stromal cell	CL_0000499	human fetus	-1.53359	0.937434	0.00571073	0.00401529	0.00811622	0.00978682	0.25
mesoderm-derived	kidney	epithelial cell	CL_0000066	mouse embryo	0.684049	0.246972	0.11155	0.0961724	0.129036	0.100814	0.25
mesoderm-derived	kidney	epithelial cell of proximal tubule	CL_0002306	adult mouse	9.6768	1.8918e-22	0.934617	0.903737	0.956073	0.196468	0.5
mesoderm-derived	kidney	kidney cell	CL_1000497	human fetus	2.947	0.00160434	0.0253421	0.0183819	0.0348443	0.00978682	0.25
mesoderm-derived	kidney	kidney collecting duct epithelial cell	CL_1000454	adult mouse	1.20931	0.113272	0.340454	0.217689	0.489162	0.196468	0.5
mesoderm-derived	kidney	kidney distal convoluted tubule epithelial cell	CL_1000849	adult mouse	5.39664	3.39494e-08	0.714915	0.619639	0.79425	0.196468	0.5
mesoderm-derived	kidney	kidney loop of Henle epithelial cell	CL_1000909	adult mouse	3.88413	5.13487e-05	0.573859	0.464648	0.676312	0.196468	0.5
mesoderm-derived	kidney	mesangial cell	CL_0000650	human fetus	1.78719	0.0369531	0.01753	0.0126585	0.0242302	0.00978682	0.25
mesoderm-derived	kidney	podocyte	CL_0000653	adult mouse	-0.771544	0.779808	0.12863	0.0712824	0.221128	0.196468	0.5
mesoderm-derived	kidney	stromal cell	CL_0000499	mouse embryo	3.19245	0.000705366	0.163997	0.141362	0.189455	0.100814	0.25
mesoderm-derived	kidney	stromal cell	CL_0000499	human fetus	2.84351	0.00223097	0.0260087	0.0184783	0.0364939	0.00978682	0.25
mesoderm-derived	kidney	ureteric bud cell	CL_4030066	human fetus	3.26173	0.00055368	0.0282813	0.0204726	0.0389499	0.00978682	0.25
mesoderm-derived	muscle	cell of skeletal muscle	CL_0000188	human fetus	2.59293	0.00475805	0.0228566	0.0165019	0.0315798	0.00978682	0.25
mesoderm-derived	muscle	cell of skeletal muscle	CL_0000188	adult human	4.13718	1.75801e-05	0.0390967	0.0241031	0.0628168	0.00513241	0.25
mesoderm-derived	muscle	fibroblast	CL_0000057	adult human	1.72483	0.0422792	0.0134836	0.00770929	0.0234805	0.00513241	0.25
mesoderm-derived	muscle	skeletal muscle satellite cell	CL_0000594	human fetus	-2.60492	0.995405	0.00362252	0.00247047	0.00530895	0.00978682	0.25
mesoderm-derived	muscle	skeletal muscle satellite cell	CL_0000594	adult human	1.09257	0.137292	0.0117419	0.00550624	0.0248625	0.00513241	0.25
mesoderm-derived	muscle	stromal cell	CL_0000499	human fetus	-1.7383	0.958921	0.0053342	0.00375846	0.00756557	0.00978682	0.25
mesoderm-derived	spleen	acinar cell	CL_0000622	mouse embryo	1.1869	0.117633	0.181818	0.111009	0.283396	0.100814	0.25
mesoderm-derived	spleen	duct epithelial cell	CL_0000068	mouse embryo	2.93578	0.00166355	0.28125	0.203586	0.374605	0.100814	0.25
mesoderm-derived	spleen	stromal cell	CL_0000499	mouse embryo	2.92699	0.00171128	0.154441	0.133899	0.177488	0.100814	0.25
mesoderm-derived	spleen	stromal cell	CL_0000499	human fetus	0	1	0.00823569	0.00823569	0.00823569	0.00978682	0.25
various	blood	B cell	CL_0000236	adult mouse	1.81825	0.0345132	0.308944	0.24288	0.383866	0.196468	0.5
various	blood	B cell	CL_0000236	adult human	1.09261	0.137282	0.00802584	0.0053309	0.0120666	0.00513241	0.25
various	blood	T cell	CL_0000084	adult mouse	2.28663	0.0111086	0.344346	0.273222	0.423204	0.196468	0.5
various	blood	T cell	CL_0000084	adult human	-1.34775	0.911131	0.00350334	0.00263805	0.00465112	0.00513241	0.25
various	blood	dendritic cell	CL_0000451	adult mouse	0.505616	0.306563	0.224958	0.171331	0.289506	0.196468	0.5
various	blood	erythroblast	CL_0000765	mouse embryo	9.50886	9.63821e-22	0.338294	0.303545	0.37488	0.100814	0.25
various	blood	erythroblast	CL_0000765	human fetus	5.90021	1.8152e-09	0.0648412	0.0474732	0.0879762	0.00978682	0.25
various	blood	erythroblast	CL_0000765	adult mouse	1.84876	0.0322466	0.313366	0.24564	0.390109	0.196468	0.5
various	blood	hematopoietic precursor cell	CL_0008001	mouse embryo	8.13231	2.10599e-16	0.303419	0.269344	0.339799	0.100814	0.25
various	blood	hematopoietic precursor cell	CL_0008001	adult mouse	-3.10803	0.999058	0.0783333	0.057044	0.106669	0.196468	0.5
various	blood	hematopoietic stem cell	CL_0000037	human fetus	3.23172	0.000615242	0.0416742	0.0267592	0.0643529	0.00978682	0.25
various	blood	leukocyte	CL_0000738	human fetus	0.231299	0.408541	0.0106959	0.00728139	0.0156863	0.00978682	0.25
various	blood	lymphocyte	CL_0000542	human fetus	2.78973	0.00263758	0.0241398	0.0174929	0.0332271	0.00978682	0.25
various	blood	macrophage	CL_0000235	mouse embryo	6.01199	9.16301e-10	0.230145	0.202519	0.260308	0.100814	0.25
various	blood	macrophage	CL_0000235	adult mouse	3.34562	0.000410499	0.424962	0.346821	0.507042	0.196468	0.5
various	blood	macrophage	CL_0000235	adult human	-0.027024	0.51078	0.00509343	0.00384047	0.00675239	0.00513241	0.25
various	blood	mast cell	CL_0000097	adult human	0.773611	0.219581	0.00654442	0.00477977	0.0089547	0.00513241	0.25
various	blood	megakaryocyte	CL_0000556	mouse embryo	5.94489	1.38322e-09	0.333803	0.28032	0.391934	0.100814	0.25
various	blood	megakaryocyte	CL_0000556	human fetus	3.21515	0.000651873	0.0275034	0.0199857	0.0377399	0.00978682	0.25
various	blood	monocyte	CL_0000576	adult mouse	-2.68211	0.996342	0.0879199	0.0637845	0.120017	0.196468	0.5
various	blood	myeloid cell	CL_0000763	mouse embryo	5.87563	2.10615e-09	0.241849	0.21073	0.275956	0.100814	0.25
various	blood	myeloid cell	CL_0000763	human fetus	-0.623377	0.733482	0.00794638	0.00568501	0.0110972	0.00978682	0.25
various	blood	natural killer cell	CL_0000623	adult mouse	0	0.5	0.196468	0.145762	0.259455	0.196468	0.5
various	blood	plasma cell	CL_0000786	adult human	3.53164	0.000206496	0.0147467	0.0109492	0.0198349	0.00513241	0.25
various	ectoderm	Schwann cell	CL_0002573	human fetus	5.35286	4.32883e-08	0.0575729	0.0416589	0.0790646	0.00978682	0.25
various	ectoderm	Schwann cell	CL_0002573	adult human	-0.179021	0.571039	0.00486077	0.00358653	0.00658473	0.00513241	0.25
various	ectoderm	chromaffin cell	CL_0000166	human fetus	5.60573	1.03688e-08	0.0767746	0.0538119	0.108413	0.00978682	0.25
various	ectoderm	ectodermal cell	CL_0000221	mouse embryo	6.95424	1.77232e-12	0.275259	0.241669	0.311599	0.100814	0.25
various	ectoderm	enteric neuron	CL_0007011	human fetus	0.618138	0.268242	0.0124844	0.00841778	0.0184789	0.00978682	0.25
various	ectoderm	enteric neuron	CL_0007011	adult human	1.66706	0.0477513	0.0189206	0.00866814	0.0408002	0.00513241	0.25
various	ectoderm	enteroglial cell	CL_4040002	human fetus	2.36805	0.00894107	0.0245681	0.0166843	0.0360406	0.00978682	0.25
various	ectoderm	neuroendocrine cell	CL_0000165	human fetus	-1.37666	0.915692	0.00431194	0.00237249	0.0078244	0.00978682	0.25
various	ectoderm	neuroendocrine cell	CL_0000165	adult human	2.96664	0.00150538	0.0131395	0.00957949	0.0179983	0.00513241	0.25
various	ectoderm	neuron	CL_0000540	mouse embryo	5.15681	1.25595e-07	0.205752	0.180476	0.23356	0.100814	0.25
various	endoderm	endodermal cell	CL_0000223	mouse embryo	4.68496	1.40009e-06	0.242834	0.20399	0.286413	0.100814	0.25
various	mesoderm	adipocyte	CL_0000136	human fetus	6.6608	1.36174e-11	0.105943	0.0754527	0.146798	0.00978682	0.25
various	mesoderm	blood vessel endothelial cell	CL_0000071	human fetus	5.54198	1.49534e-08	0.0557256	0.0409965	0.0753309	0.00978682	0.25
various	mesoderm	endothelial cell	CL_0000115	mouse embryo	11.9427	3.54376e-33	0.412847	0.376145	0.450544	0.100814	0.25
various	mesoderm	endothelial cell	CL_0000115	human fetus	5.07862	1.90089e-07	0.130486	0.0807433	0.204069	0.00978682	0.25
various	mesoderm	endothelial cell	CL_0000115	adult mouse	1.20288	0.114511	0.266192	0.207184	0.334907	0.196468	0.5
various	mesoderm	endothelial cell	CL_0000115	adult human	0.525507	0.299616	0.00596117	0.00448311	0.00792266	0.00513241	0.25
various	mesoderm	endothelial cell of lymphatic vessel	CL_0002138	human fetus	1.37576	0.0844486	0.0159062	0.0111783	0.0225882	0.00978682	0.25
various	mesoderm	endothelial cell of lymphatic vessel	CL_0002138	adult human	-0.181961	0.572193	0.00483375	0.00347588	0.00671849	0.00513241	0.25
various	mesoderm	mesenchymal cell	CL_0008019	mouse embryo	2.8884	0.00193603	0.151369	0.131855	0.173194	0.100814	0.25
various	mesoderm	mesodermal cell	CL_0000222	mouse embryo	2.97062	0.00148599	0.159579	0.137203	0.184822	0.100814	0.25
various	mesoderm	mesothelial cell	CL_0000077	mouse embryo	1.78964	0.0367559	0.129151	0.112567	0.147771	0.100814	0.25
various	mesoderm	mesothelial cell	CL_0000077	human fetus	6.02436	8.48898e-10	0.119879	0.0809859	0.173916	0.00978682	0.25
various	mesoderm	mesothelial cell	CL_0000077	adult human	13.6418	1.1295e-42	0.243039	0.191715	0.302953	0.00513241	0.25
various	mesoderm	notochordal cell	CL_0007005	mouse embryo	3.89748	4.85987e-05	0.224392	0.184903	0.269525	0.100814	0.25
various	mesoderm	pericyte	CL_0000669	adult human	0.24159	0.404549	0.00551054	0.0041052	0.00739341	0.00513241	0.25
various	mesoderm	smooth muscle cell	CL_0000192	mouse embryo	11.4163	1.73317e-30	0.421693	0.382291	0.462118	0.100814	0.25
various	mesoderm	smooth muscle cell	CL_0000192	human fetus	4.54921	2.69241e-06	0.043077	0.0312493	0.0591084	0.00978682	0.25
various	mesoderm	smooth muscle cell	CL_0000192	adult human	1.70574	0.0440285	0.00829606	0.00626163	0.0109842	0.00513241	0.25
