# Supplementary material for: Ploidy inference from single-cell data: application to human and mouse cell atlases
Source: Genetics. 2024 Apr 23;227(2):iyae061. doi: 10.1093/genetics/iyae061 (PMC11151930; doi:10.1093/genetics/iyae061)
Supplement: iyae061_Supplementary_Data [file iyae061_supplementary_data.zip › Supplementary_Table_S2_GENETICS-2024-306952.xlsx]

## Sheet: Table S2
Table S2. CNVs detected in gastric cancer cell line SNU-601
						Conservative gold standard
chr	start	end	type	deltaBIC		chr	type		Comparison
chr1	0	119999999	gain	-3051.55						FP
chr1	120000000	248956422	loss	-8387.91		chr1q	gain		FN	FP
chr3	140000000	198295559	gain	-5871.92		chr3q	gain		TP
chr4	0	79999999	loss	-4590.75		chr4p	loss		TP
chr4	160000000	190214555	loss	-6821.32		chr4q	loss		TP
						chr5p	gain		FN
chr6	20000000	59999999	gain	-9420.32		chr6	gain		TP
chr7	60000000	159345973	gain	-6863.22		chr7p	gain		TP
chr8	120000000	145138636	gain	-5037.66		chr8q	gain		TP
chr9	40000000	138394717	loss	-7922.78		chr9	loss		TP
chr11	40000000	135086622	gain	-5935.83		chr11	gain		TP
chr12	20000000	133275309	gain	-4100.88		chr12	gain		TP
chr13	0	114364328	loss	-6613.21		chr13q	gain		FN	FP
chr14	0	107043718	loss	-12906.7						FP
chr16	20000000	90338345	gain	-4172.59						FP
chr17	0	83257441	gain	-5744.12		chr17p	gain		TP
chr18	40000000	79999999	loss	-5247.76		chr18	loss		TP
chr19	20000000	58617616	gain	-12027.7		chr19q	gain		TP
chr20	20000000	59999999	gain	-3077.43		chr20q	gain		TP
chr21	0	46709983	loss	-3820.97						FP
chr22	0	50818468	gain	-5201.24						FP
chrX	20000000	99999999	loss	-13727.9		result not available for chrX
Conservative gold standard is the CNVs detected by both Alleloscope [10.1038/s41587-021-00911-w] and epiAneufinder [10.1038/s41467-023-41076-1] for single-cell whole genome sequencing.
TP, true positive; FP, false positive; FN, false negative.
