# Supplementary material for: Ploidy inference from single-cell data: application to human and mouse cell atlases
Source: Genetics. 2024 Apr 23;227(2):iyae061. doi: 10.1093/genetics/iyae061 (PMC11151930; doi:10.1093/genetics/iyae061)
Supplement: iyae061_Supplementary_Data [file iyae061_supplementary_data.zip › Supplementary_Table_S3_GENETICS-2024-306952.xlsx]

## Sheet: Table S3
Table S3. CNVs detected in a basal cell carcinoma sample SU008
						Conservative gold standard
chr	start	end	type	deltaBIC		chr	type		Comparison
chr1	100000000	139999999	loss	-706.22						FP
chr1	140000000	249250621	gain	-1488		chr1	gain		TP
chr3	100000000	159999999	gain	-1336.62		chr3q	gain		TP
chr3	160000000	198022430	gain	-710.472		same as above
chr6	0	59999999	gain	-1247.15		chr6p	gain		TP
chr7	60000000	159138663	gain	-622.742						FP
chr8	60000000	119999999	gain	-947.602		chr8q	gain		TP
chr9	20000000	59999999	gain	-692.19		chr9p	gain		TP
chr9	60000000	141213431	gain	-1061.98						FP
chr13	60000000	99999999	loss	-757.509						FP
chr16	20000000	90354753	gain	-974.015						FP
						chr18	gain		FN
chr19	20000000	59128983	gain	-919.066		chr19q	gain		TP
chr20	0	39999999	gain	-886.108		chr20	gain		TP
chr21	0	48129895	gain	-1348.29		chr21	gain		TP
chr22	0	51304566	gain	-941.043						FP
chrX	20000000	99999999	loss	-4171.82		result not available for chrX
chrX	100000000	139999999	loss	-2253.21		result not available for chrX
Conservative gold standard is the CNVs detected in both scRNA-seq and whole exome sequencing in [10.1038/s41591-019-0522-3 Extended Data Fig. 3].
TP, true positive; FP, false positive; FN, false negative.
